# Supplementary material for: Simultaneous Physico-Mechanical and In Vivo Assessment towards Factual Skin Performance Profile of Topical Polymeric Film-Forming Systems
Source: Pharmaceutics. 2022 Jan 18;14(2):223. doi: 10.3390/pharmaceutics14020223 (PMC8877452; doi:10.3390/pharmaceutics14020223)
Supplement: Supplementary file 1 [file pharmaceutics-14-00223-s001.zip]

Archive with 1 entries (1 files):
- pharmaceutics-1536733-supplementary.pdf
